# Supplementary material for: Nb1.30Cr0.70S5: a layered ternary mixed-metal sulfide
Source: Acta Crystallogr Sect E Struct Rep Online. 2008 Dec 13;65(Pt 1):i1. doi: 10.1107/S1600536808041585 (PMC2967842; doi:10.1107/S1600536808041585)
Supplement: Supplementary file 1 [file e-65-000i1-sup1.cif]

##############################################################################
###                                                                        ###
###        Electronic paper (Acta Crystallographica Section E)             ###
###                                                                        ###
##############################################################################
#                                                                            #
# This CIF contains the data in a paper accepted for publication in Acta     #
# Crystallographica Section E. It conforms to the requirements of Notes      #
# for Authors for Section E, and has been peer reviewed under the auspices   #
# of the IUCr Commission on Journals.                                        #
#                                                                            #
# Full details of the Crystallographic Information File format               #
# are given in the paper "The Crystallographic Information File (CIF):       #
# a New Standard Archive File for Crystallography" by S. R. Hall, F. H.      #
# Allen and I. D. Brown [Acta Cryst. (1991), A47, 655-685].                  #
#                                                                            #
# The current version of the core CIF dictionary is obtainable from          #
# ftp://ftp.iucr.org/pub/cif_core.dic. The current version number is 2.4.    #
#                                                                            #
# Software is freely available for graphical display of the structure(s) in  #
# this CIF.  For information consult the CIF home page http://www.iucr.org/  #
# cif/home.html                                                              #
#                                                                            #
# This file may be used for bona fide research purposes within the           #
# scientific community so long as proper attribution is given to the journal # 
# article from which it was obtained.                                        #
#                                                                            #
##############################################################################
                                             
data_global
_audit_creation_method     'WinGX routine CIF_UPDATE'
_audit_conform_dict_name     cif_core.dic
_audit_conform_dict_version     2.4
_journal_data_validation_number     ?
_journal_date_recd_electronic     2008-11-19
_journal_date_accepted     2008-12-08
_journal_name_full     'Acta Crystallographica, Section E'
_journal_year     2009
_journal_volume     65
_journal_issue      1
_journal_page_first     i1
_journal_page_last     i1
_journal_paper_category     QI
_journal_coeditor_code     WM2207
_publ_contact_author_name     'Hoseop Yun'
_publ_contact_author_address
;
Division of Energy Systems Research and Department of Chemistry
Ajou University
Suwon 443-749
Republic of Korea
;
_publ_contact_author_email     'hsyun@ajou.ac.kr'
_publ_contact_author_fax     '82-31-219-1615'
_publ_contact_author_phone     '82-31-219-2605'
_publ_section_title
;
Nb~1.30~Cr~0.70~S~5~: A Layered Ternary Mixed-Metal Sulfide
;
_publ_section_title_footnote     .
loop_
    _publ_author_name
    _publ_author_footnote
    _publ_author_address
    'Yun, Hoseop' .
;
Division of Energy Systems Research and Department of Chemistry
Ajou University
Suwon 443-749
Republic of Korea
;
    'Kim, Gangbeom' .
;
Division of Energy Systems Research and Department of Chemistry
Ajou University
Suwon 443-749
Republic of Korea
;
_publ_section_synopsis     .
data_I
_audit_creation_method     'WinGX routine CIF_UPDATE'
_chemical_name_systematic
;
Chromium Niobium Sulfide
;
_chemical_formula_sum     'Cr0.70 Nb1.30 S5'
_chemical_formula_weight     317.48
_symmetry_cell_setting     monoclinic
_symmetry_space_group_name_H-M     'P 21/m'
_symmetry_space_group_name_hall     '-P 2yb '
loop_
    _symmetry_equiv_pos_as_xyz
    'x, y, z'
    '-x, y+1/2, -z'
    '-x, -y, -z'
    'x, -y-1/2, z'
_cell_length_a     8.7938(14)
_cell_length_b     3.3638(5)
_cell_length_c     9.9565(16)
_cell_angle_alpha     90
_cell_angle_beta     115.193(3)
_cell_angle_gamma     90
_cell_volume     266.50(7)
_cell_formula_units_Z     2
_cell_measurement_reflns_used     3442
_cell_measurement_theta_min     3.16
_cell_measurement_theta_max     27.5
_cell_measurement_temperature     150.0(10)
_exptl_crystal_description     needle
_exptl_crystal_colour     black
_exptl_crystal_size_max     0.45
_exptl_crystal_size_mid     0.11
_exptl_crystal_size_min     0.10
_exptl_crystal_density_diffrn     3.956
_exptl_crystal_density_method     'not measured'
_exptl_crystal_F_000     300
_exptl_absorpt_coefficient_mu     5.981
_exptl_absorpt_correction_type     numerical
_exptl_absorpt_process_details     '(NUMABS; Higashi, 2000)'
_exptl_absorpt_correction_T_min     0.442
_exptl_absorpt_correction_T_max     0.543
_exptl_special_details
;
;
_diffrn_ambient_temperature     150.0(10)
_diffrn_radiation_type     MoK\a
_diffrn_radiation_wavelength     0.71073
_diffrn_radiation_monochromator     graphite
_diffrn_measurement_device_type     'Rigaku R-AXIS RAPID'
_diffrn_measurement_method     \w
_diffrn_reflns_number     1979
_diffrn_reflns_av_R_equivalents     0.0302
_diffrn_reflns_theta_min     2.26
_diffrn_reflns_theta_max     29.99
_diffrn_reflns_theta_full     29.99
_diffrn_measured_fraction_theta_max     0.989
_diffrn_measured_fraction_theta_full     0.989
_diffrn_reflns_limit_h_min     -12
_diffrn_reflns_limit_h_max     9
_diffrn_reflns_limit_k_min     -4
_diffrn_reflns_limit_k_max     3
_diffrn_reflns_limit_l_min     -13
_diffrn_reflns_limit_l_max     14
_diffrn_standards_number     0
_diffrn_standards_interval_count     .
_diffrn_standards_interval_time     .
_diffrn_standards_decay_%     ?
_refine_special_details
;
Refinement of <i>F</i>^2^ against ALL reflections. The weighted <i>R</i>-factor
<i>wR</i> and goodness of fit <i>S</i> are based on <i>F</i>^2^, conventional
<i>R</i>-factors <i>R</i> are based on <i>F</i>, with <i>F</i> set to zero for
negative <i>F</i>^2^. The threshold expression of <i>F</i>^2^ >
2\s(<i>F</i>^2^) is used only for calculating <i>R</i>-factors(gt) <i>etc</i>.
and is not relevant to the choice of reflections for refinement.
<i>R</i>-factors based on <i>F</i>^2^ are statistically about twice as large
as those based on <i>F</i>, and <i>R</i>- factors based on ALL data will be
even larger.
;
_reflns_number_total     889
_reflns_number_gt     795
_reflns_threshold_expression     >2\s(I)
_refine_ls_structure_factor_coef     Fsqd
_refine_ls_matrix_type     full
_refine_ls_R_factor_all     0.0574
_refine_ls_R_factor_gt     0.0476
_refine_ls_wR_factor_ref     0.0785
_refine_ls_goodness_of_fit_ref     1.181
_refine_ls_restrained_S_all     1.181
_refine_ls_number_reflns     889
_refine_ls_number_parameters     44
_refine_ls_number_restraints     0
_refine_ls_hydrogen_treatment     .
_refine_ls_weighting_scheme     calc
_refine_ls_weighting_details
              'w=1/[\s^2^(Fo^2^)+(0.0234P)^2^+1.1430P] where P=(Fo^2^+2Fc^2^)/3'
_atom_sites_solution_primary     direct
_atom_sites_solution_secondary     difmap
_refine_ls_shift/su_max     0
_refine_ls_shift/su_mean     0
_refine_diff_density_max     1.205
_refine_diff_density_min     -1.493
_refine_ls_extinction_method     none
loop_
    _atom_type_symbol
    _atom_type_description
    _atom_type_scat_dispersion_real
    _atom_type_scat_dispersion_imag
    _atom_type_scat_source
    Nb Nb -2.0727 0.6215 'International Tables Vol C Tables 4.2.6.8 and 6.1.1.4'
    Cr Cr 0.3209 0.6236 'International Tables Vol C Tables 4.2.6.8 and 6.1.1.4'
    S S 0.1246 0.1234 'International Tables Vol C Tables 4.2.6.8 and 6.1.1.4'
_computing_data_collection     'RAPID-AUTO (Rigaku, 2006)'
_computing_cell_refinement     'RAPID-AUTO (Rigaku, 2006)'
_computing_data_reduction     'RAPID-AUTO (Rigaku, 2006)'
_computing_structure_solution     'SHELXS97 (Sheldrick, 2008)'
_computing_structure_refinement     'SHELXL97 (Sheldrick, 2008)'
_computing_molecular_graphics
                             'locally modified version of ORTEP (Johnson, 1965)'
_computing_publication_material     'WinGX (Farrugia, 1999)'
loop_
    _atom_site_type_symbol
    _atom_site_label
    _atom_site_fract_x
    _atom_site_fract_y
    _atom_site_fract_z
    _atom_site_U_iso_or_equiv
    _atom_site_adp_type
    _atom_site_calc_flag
    _atom_site_refinement_flags
    _atom_site_occupancy
    _atom_site_disorder_assembly
    _atom_site_disorder_group
    Nb Nb1 0.77552(8) 0.25 0.86289(6) 0.00665(17) Uani d S 1 . .
    Nb Nb2 0.06914(12) 0.25 0.40161(11) 0.0124(2) Uani d SP 0.3 . .
    Cr Cr2 0.06914(12) 0.25 0.40161(11) 0.0124(2) Uani d SP 0.7 . .
    S S1 0.0113(2) 0.25 0.13327(17) 0.0057(3) Uani d S 1 . .
    S S2 0.1474(2) 0.25 0.65632(18) 0.0082(3) Uani d S 1 . .
    S S3 0.3415(2) 0.25 0.01649(18) 0.0080(3) Uani d S 1 . .
    S S4 0.4604(2) 0.25 0.24351(18) 0.0080(3) Uani d S 1 . .
    S S5 0.7293(2) 0.25 0.58889(17) 0.0066(3) Uani d S 1 . .
loop_
    _atom_site_aniso_label
    _atom_site_aniso_U_11
    _atom_site_aniso_U_22
    _atom_site_aniso_U_33
    _atom_site_aniso_U_12
    _atom_site_aniso_U_13
    _atom_site_aniso_U_23
    Nb1 0.0057(3) 0.0112(4) 0.0035(3) 0 0.0024(2) 0
    Nb2 0.0076(4) 0.0097(5) 0.0169(5) 0 0.0023(4) 0
    Cr2 0.0076(4) 0.0097(5) 0.0169(5) 0 0.0023(4) 0
    S1 0.0078(7) 0.0052(8) 0.0042(7) 0 0.0027(6) 0
    S2 0.0104(8) 0.0070(9) 0.0082(7) 0 0.0050(6) 0
    S3 0.0121(8) 0.0049(9) 0.0073(7) 0 0.0045(6) 0
    S4 0.0105(8) 0.0061(9) 0.0058(7) 0 0.0020(6) 0
    S5 0.0087(7) 0.0067(8) 0.0060(7) 0 0.0046(6) 0
_geom_special_details
;
All s.u.'s (except the s.u. in the dihedral angle between two l.s. planes) are
estimated using the full covariance matrix. The cell s.u.'s are taken into
account individually in the estimation of s.u.'s in distances, angles and
torsion angles; correlations between s.u.'s in cell parameters are only used
when they are defined by crystal symmetry. An approximate (isotropic)
treatment of cell s.u.'s is used for estimating s.u.'s involving l.s. planes.
;
loop_
    _geom_bond_atom_site_label_1
    _geom_bond_atom_site_label_2
    _geom_bond_site_symmetry_2
    _geom_bond_distance
    _geom_bond_publ_flag
    Nb1 S1 3_666 2.5067(14) y
    Nb1 S1 3_656 2.5067(14) ?
    Nb1 S3 3_666 2.5265(14) y
    Nb1 S3 3_656 2.5265(14) ?
    Nb1 S4 3_656 2.5266(14) y
    Nb1 S4 3_666 2.5266(14) ?
    Nb1 S5 . 2.5814(17) y
    Nb1 S1 1_656 2.6065(17) y
    M S2 . 2.328(2) y
    M S5 3_666 2.4159(15) y
    M S5 3_656 2.4159(15) ?
    M S2 3_556 2.4190(15) y
    M S2 3_566 2.4190(15) ?
    M S1 . 2.4980(19) y
    M M 3_566 3.1898(18) ?
    M M 3_556 3.1898(18) ?
    S1 Nb1 3_666 2.5067(14) ?
    S1 Nb1 3_656 2.5067(14) ?
    S1 Nb1 1_454 2.6065(16) ?
    S2 M 3_556 2.4190(15) ?
    S2 Nb2 3_566 2.4190(15) ?
    S3 S4 . 2.047(2) y
    S3 Nb1 3_666 2.5265(14) ?
    S3 Nb1 3_656 2.5265(14) ?
    S4 Nb1 3_656 2.5266(14) ?
    S4 Nb1 3_666 2.5266(14) ?
    S5 M 3_666 2.4159(15) ?
    S5 Cr2 3_656 2.4159(15) ?
    S5 M 3_656 2.4159(15) ?
loop_
    _geom_angle_atom_site_label_1
    _geom_angle_atom_site_label_2
    _geom_angle_atom_site_label_3
    _geom_angle_site_symmetry_1
    _geom_angle_site_symmetry_3
    _geom_angle
    _geom_angle_publ_flag
    S1 Nb1 S1 3_666 3_656 84.28(6) y
    S1 Nb1 S3 3_666 3_666 89.97(4) y
    S1 Nb1 S3 3_656 3_666 153.23(6) y
    S1 Nb1 S3 3_666 3_656 153.23(6) ?
    S1 Nb1 S3 3_656 3_656 89.97(4) ?
    S3 Nb1 S3 3_666 3_656 83.47(6) y
    S1 Nb1 S4 3_666 3_656 158.17(6) y
    S1 Nb1 S4 3_656 3_656 92.00(4) y
    S3 Nb1 S4 3_666 3_656 102.39(5) y
    S3 Nb1 S4 3_656 3_656 47.79(5) y
    S1 Nb1 S4 3_666 3_666 92.00(4) ?
    S1 Nb1 S4 3_656 3_666 158.17(6) ?
    S3 Nb1 S4 3_666 3_666 47.79(5) ?
    S3 Nb1 S4 3_656 3_666 102.39(5) ?
    S4 Nb1 S4 3_656 3_666 83.47(6) ?
    S1 Nb1 S5 3_666 . 78.25(5) y
    S1 Nb1 S5 3_656 . 78.25(5) ?
    S3 Nb1 S5 3_666 . 126.13(4) y
    S3 Nb1 S5 3_656 . 126.13(4) ?
    S4 Nb1 S5 3_656 . 79.92(5) y
    S4 Nb1 S5 3_666 . 79.92(5) ?
    S1 Nb1 S1 3_666 1_656 73.94(5) y
    S1 Nb1 S1 3_656 1_656 73.94(5) ?
    S3 Nb1 S1 3_666 1_656 79.34(5) y
    S3 Nb1 S1 3_656 1_656 79.34(5) ?
    S4 Nb1 S1 3_656 1_656 125.68(4) y
    S4 Nb1 S1 3_666 1_656 125.68(4) ?
    S5 Nb1 S1 . 1_656 142.16(6) ?
    S2 M S5 . 3_666 94.92(6) y
    S2 M S5 . 3_656 94.92(6) ?
    S5 M S5 3_666 3_656 88.24(7) y
    S2 M S2 . 3_556 95.59(6) y
    S5 M S2 3_666 3_556 169.50(7) y
    S5 M S2 3_656 3_556 90.87(4) y
    S2 M S2 . 3_566 95.59(6) ?
    S5 M S2 3_666 3_566 90.87(4) ?
    S5 M S2 3_656 3_566 169.50(7) ?
    S2 M S2 3_556 3_566 88.10(7) y
    S2 M S1 . . 175.11(7) y
    S5 M S1 3_666 . 81.60(6) y
    S5 M S1 3_656 . 81.60(6) ?
    S2 M S1 3_556 . 87.92(5) y
    S2 M S1 3_566 . 87.92(5) ?
    S2 M M . 3_566 49.01(4) ?
    S5 M M 3_666 3_566 94.25(4) ?
    S5 M M 3_656 3_566 143.92(6) ?
    S2 M M 3_556 3_566 92.63(6) ?
    S2 M M 3_566 3_566 46.58(4) ?
    S1 M M . 3_566 134.40(5) ?
    S2 M M . 3_556 49.01(4) ?
    S5 M M 3_666 3_556 143.92(6) ?
    S5 M M 3_656 3_556 94.25(4) ?
    S2 M M 3_556 3_556 46.58(4) ?
    S2 M M 3_566 3_556 92.63(6) ?
    S1 M M . 3_556 134.40(5) ?
    M M M 3_566 3_556 63.64(4) ?
    M S1 Nb1 . 3_666 99.97(5) ?
    M S1 Nb1 . 3_656 99.97(5) ?
    Nb1 S1 Nb1 3_666 3_656 84.28(6) ?
    M S1 Nb1 . 1_454 144.58(8) ?
    Nb1 S1 Nb1 3_666 1_454 106.06(5) ?
    Nb1 S1 Nb1 3_656 1_454 106.06(5) ?
    M S2 M . 3_556 84.41(6) ?
    M S2 M . 3_566 84.41(6) ?
    M S2 M 3_556 3_566 88.10(7) ?
    S4 S3 Nb1 . 3_666 66.11(6) ?
    S4 S3 Nb1 . 3_656 66.11(6) ?
    Nb1 S3 Nb1 3_666 3_656 83.47(6) ?
    S3 S4 Nb1 . 3_656 66.10(6) ?
    S3 S4 Nb1 . 3_666 66.10(6) ?
    Nb1 S4 Nb1 3_656 3_666 83.47(6) ?
    M S5 M 3_666 3_656 88.24(7) ?
    M S5 Nb1 3_666 . 100.12(5) ?
    M S5 Nb1 3_656 . 100.12(5) ?
