# Supplementary material for: Nb1.30Cr0.70S5: a layered ternary mixed-metal sulfide
Source: Acta Crystallogr Sect E Struct Rep Online. 2008 Dec 13;65(Pt 1):i1. doi: 10.1107/S1600536808041585 (PMC2967842; doi:10.1107/S1600536808041585)
Supplement: Supplementary file 2 [file e-65-000i1-Isup2.hkl]

#
# h,k,l, Fc-squared, Fo-squared, sigma(Fo-squared) and status flag
#
data_I
_shelx_title ' x in P2(1)/m'
_shelx_refln_list_code          4
_shelx_F_calc_maximum      187.91
_exptl_crystal_F_000       300.20
_reflns_d_resolution_high  0.7110
 
loop_
 _symmetry_equiv_pos_as_xyz
 'x, y, z'
 '-x, y+1/2, -z'
 '-x, -y, -z'
 'x, -y-1/2, z'
 
_cell_length_a     8.7938
_cell_length_b     3.3638
_cell_length_c     9.9565
_cell_angle_alpha  90.000
_cell_angle_beta  115.193
_cell_angle_gamma  90.000
 
_shelx_F_squared_multiplier     1.000
 
loop_
 _refln_index_h
 _refln_index_k
 _refln_index_l
 _refln_F_squared_calc
 _refln_F_squared_meas
 _refln_F_squared_sigma
 _refln_observed_status
   1   0   0     3642.75     3687.20     36.75 o
   2   0   0      703.33      686.89     26.21 o
   3   0   0        1.25        5.05     12.41 o
   4   0   0     2879.51     2748.74    133.26 o
   5   0   0      102.83      102.01     27.14 o
   6   0   0      435.46      446.43     29.20 o
   7   0   0     1038.44     1193.20     48.27 o
   8   0   0       15.43       12.89     28.84 o
   9   0   0      658.49      507.48     67.06 o
  10   0   0      561.92      619.83     73.63 o
  11   0   0       55.12        8.99     59.46 o
   1   1   0      371.29      401.36      7.39 o
   2   1   0      186.96      212.61     10.52 o
   3   1   0    17535.69    16812.37    252.51 o
   4   1   0     2466.10     2538.97     51.46 o
   5   1   0      779.72      744.39     26.71 o
   6   1   0      484.07      494.23     44.14 o
   7   1   0     3003.95     3155.39     61.08 o
   8   1   0       97.26      134.42     21.76 o
   9   1   0       37.24      113.66     34.29 o
  10   1   0      738.10      817.12     63.09 o
   0   2   0    29050.78    28320.16    148.13 o
   1   2   0     1411.94     1545.40     35.33 o
   2   2   0      333.18      307.24     18.65 o
   3   2   0        0.60       48.59     14.72 o
   4   2   0     1642.85     1538.50     41.24 o
   5   2   0       63.73       60.93     17.31 o
   6   2   0      219.51      182.16     32.35 o
   7   2   0      638.09      605.81     32.58 o
   8   2   0       15.07       99.41     65.16 o
   9   2   0      491.59      491.38     51.49 o
  10   2   0      431.35      514.04     79.16 o
   1   3   0      106.68      116.07     26.88 o
   2   3   0       43.80       76.58     26.17 o
   3   3   0     6446.48     6270.27    138.18 o
   4   3   0      872.10      770.47     47.79 o
   5   3   0      414.82      454.12     52.42 o
   6   3   0      232.86      313.13     31.28 o
   7   3   0     1669.66     1721.63     74.56 o
   8   3   0       38.52      122.48     46.32 o
   0   4   0     9431.92     8952.05    276.21 o
   1   4   0      373.96      433.05     73.81 o
   2   4   0       91.90       98.40     39.56 o
   3   4   0        1.00       65.09     41.20 o
   4   4   0      597.85      659.55     58.80 o
   5   4   0       21.19       87.28     46.41 o
 -11   0   1      122.33       23.85     57.38 o
 -10   0   1      254.40      256.50     56.35 o
  -9   0   1     3908.56     3979.61    137.59 o
  -8   0   1      352.61      294.90     35.78 o
  -7   0   1      375.21      379.71     32.13 o
  -6   0   1     3725.38     3921.29     77.75 o
  -5   0   1    19379.49    19469.47    343.96 o
  -4   0   1      909.27      989.33     33.69 o
  -3   0   1        2.52        5.43     10.22 o
  -2   0   1     1159.76     1257.60     33.36 o
  -1   0   1     1600.64     1614.73     28.35 o
   0   0   1      180.58      177.18      9.21 o
   1   0   1    11550.32    11470.41     86.19 o
   2   0   1     1212.60     1088.24     39.75 o
   3   0   1      636.70      699.30     25.91 o
   4   0   1      723.08      706.99     29.44 o
   5   0   1      660.21      734.56     38.78 o
   6   0   1        4.07       12.62     19.93 o
   7   0   1      382.42      438.63     35.03 o
   8   0   1     3335.40     3313.16     90.98 o
   9   0   1     2668.62     2690.21    140.18 o
  10   0   1       20.20      127.91     55.31 o
 -11   1   1      517.56      594.17     54.68 o
 -10   1   1       50.85      138.92     35.77 o
  -9   1   1      594.67      581.37     43.51 o
  -8   1   1     2197.42     2150.73    108.03 o
  -7   1   1       64.72      100.04     17.47 o
  -6   1   1     1814.28     1853.14     40.83 o
  -5   1   1       99.67      130.74     14.52 o
  -4   1   1      811.01      801.46     22.87 o
  -3   1   1     2759.44     2760.41     33.21 o
  -2   1   1    35309.46    34145.56    189.86 o
  -1   1   1      583.33      605.88     11.97 o
   0   1   1       85.25       97.57     12.61 o
   1   1   1      629.81      646.12     22.46 o
   2   1   1     1198.38     1213.33     23.64 o
   3   1   1      628.46      670.43     21.20 o
   4   1   1      105.51      114.75     13.97 o
   5   1   1     2752.37     2501.75     69.41 o
   6   1   1      227.25      213.45     18.77 o
   7   1   1      290.46      292.23     23.70 o
   8   1   1        0.68        3.85     33.91 o
   9   1   1       49.75       48.74     48.74 o
  10   1   1        8.05      154.53     53.41 o
 -10   2   1      182.63      205.34     63.95 o
  -9   2   1     2928.14     2864.54     93.98 o
  -8   2   1      259.82      303.71     55.66 o
  -7   2   1      263.96      282.14     34.54 o
  -6   2   1     2421.48     2393.54     54.95 o
  -5   2   1    11769.99    10888.37    125.76 o
  -4   2   1      466.57      528.04     25.36 o
  -3   2   1        3.21       44.84     14.93 o
  -2   2   1      496.75      538.30     25.25 o
  -1   2   1      644.43      723.68     35.69 o
   0   2   1       74.97       99.03     14.92 o
   1   2   1     4763.26     4798.30     59.80 o
   2   2   1      635.15      644.85     25.06 o
   3   2   1      374.03      381.87     24.55 o
   4   2   1      414.30      372.96     28.69 o
   5   2   1      453.65      442.36     27.51 o
   6   2   1        9.93        9.36     21.42 o
   7   2   1      306.64      332.55     33.06 o
   8   2   1     2402.95     2431.95    120.30 o
   9   2   1     1989.67     2248.92    127.91 o
  -8   3   1     1114.28     1042.85     63.14 o
  -7   3   1       38.53       86.67     37.42 o
  -6   3   1      849.84      830.56     40.36 o
  -5   3   1       46.85       59.25     25.06 o
  -4   3   1      335.86      316.87     33.99 o
  -3   3   1      974.14     1076.09     52.63 o
  -2   3   1    11506.12    10544.31    268.95 o
  -1   3   1      133.35      110.52     26.87 o
   0   3   1       25.28       54.89     24.56 o
   1   3   1      180.10      167.18     28.20 o
   2   3   1      438.77      541.10     74.67 o
   3   3   1      254.97      275.59     34.69 o
   4   3   1      124.28      200.35     33.88 o
   5   3   1     1111.73     1021.31     43.60 o
   6   3   1       84.27      110.58     28.33 o
   7   3   1      154.22      212.12     59.37 o
   8   3   1        1.03       79.16     72.25 o
  -6   4   1      977.64     1100.68    109.58 o
  -5   4   1     4482.80     4412.03    131.99 o
  -4   4   1      141.56      197.93     85.56 o
  -3   4   1        4.09       36.99     37.49 o
  -2   4   1      146.82      176.49     36.29 o
  -1   4   1      198.56      234.25     41.14 o
   0   4   1       38.54       44.30     33.23 o
   1   4   1     1379.91     1342.96     97.83 o
   2   4   1       98.15       80.25     38.75 o
   3   4   1      184.92      160.15     43.33 o
   4   4   1      131.65      263.93     48.55 o
   5   4   1      194.98      176.63     49.44 o
 -11   0   2      577.28      565.21     71.90 o
 -10   0   2     3879.56     3742.12    150.72 o
  -9   0   2      421.86      413.45     54.62 o
  -8   0   2      835.79      858.35     63.61 o
  -7   0   2      302.70      334.78     29.01 o
  -6   0   2      670.77      779.36     34.45 o
  -5   0   2     1202.42     1269.10     37.70 o
  -4   0   2    10669.66    10911.44    113.47 o
  -3   0   2       12.14        2.77     31.11 o
  -2   0   2      133.19      146.16      6.56 o
  -1   0   2     4419.89     4479.84     53.73 o
   0   0   2       16.95       14.41      8.48 o
   1   0   2     1155.48     1187.08     28.90 o
   2   0   2      886.85      982.97     29.70 o
   3   0   2    10226.60    10135.28    185.81 o
   4   0   2     2670.49     2584.22     64.12 o
   5   0   2        0.01       34.22     20.41 o
   6   0   2      717.58      765.30     62.57 o
   7   0   2      219.15      217.59     31.16 o
   8   0   2      237.03      291.61     43.04 o
   9   0   2     1308.81     1406.33     72.95 o
  10   0   2     2897.61     3124.02    156.94 o
 -11   1   2     2128.79     2066.78     84.20 o
 -10   1   2      150.53      191.14     35.44 o
  -9   1   2       33.90       48.73     35.85 o
  -8   1   2     2336.93     2467.38     70.92 o
  -7   1   2     8963.29     9045.14    188.06 o
  -6   1   2      783.58      752.17     36.37 o
  -5   1   2       25.44       27.25     11.11 o
  -4   1   2     2894.38     2922.94     37.45 o
  -3   1   2      802.01      844.82     18.59 o
  -2   1   2      785.19      827.59     16.84 o
  -1   1   2      895.25      907.36     16.86 o
   0   1   2      904.29      843.79     23.31 o
   1   1   2       56.12       74.86      9.98 o
   2   1   2      543.18      492.12     21.98 o
   3   1   2      575.22      601.09     19.65 o
   4   1   2      173.80      191.54     15.93 o
   5   1   2      645.06      655.27     26.97 o
   6   1   2     7592.51     7121.18     98.12 o
   7   1   2     5305.31     5129.99     78.61 o
   8   1   2      129.78      132.32     24.34 o
   9   1   2      806.82      869.03     70.39 o
  10   1   2       96.87      148.02     51.33 o
 -10   2   2     2874.72     2581.28    135.86 o
  -9   2   2      317.57      336.92     40.69 o
  -8   2   2      564.55      563.59     69.48 o
  -7   2   2      190.45      191.28     31.04 o
  -6   2   2      458.00      415.30     25.14 o
  -5   2   2      728.29      745.87     30.18 o
  -4   2   2     5672.46     5612.26     77.32 o
  -3   2   2       10.37       47.01     12.07 o
  -2   2   2       47.37       97.77     10.81 o
  -1   2   2     1871.66     1985.42     35.19 o
   0   2   2        7.53       23.15     11.17 o
   1   2   2      565.19      596.22     22.81 o
   2   2   2      481.56      472.15     17.38 o
   3   2   2     5680.58     5454.14    131.80 o
   4   2   2     1549.11     1494.95     52.68 o
   5   2   2        0.16       27.42     22.82 o
   6   2   2      492.80      484.15     37.15 o
   7   2   2      182.13      203.54     31.45 o
   8   2   2      168.59      158.21     38.89 o
   9   2   2      984.48     1193.68    105.09 o
  -9   3   2       12.37      208.80     69.83 o
  -8   3   2     1310.85     1238.99     64.38 o
  -7   3   2     4562.03     4214.16    106.07 o
  -6   3   2      320.67      267.20     38.62 o
  -5   3   2       37.99       77.75     28.66 o
  -4   3   2     1128.18     1227.46     66.20 o
  -3   3   2      336.42      344.58     35.02 o
  -2   3   2      308.12      272.29     32.20 o
  -1   3   2      226.91      273.00     43.90 o
   0   3   2      193.38      189.58     30.28 o
   1   3   2        5.51       30.47     27.17 o
   2   3   2      180.22      165.28     35.61 o
   3   3   2      246.36      306.22     36.61 o
   4   3   2      133.91      170.45     30.80 o
   5   3   2      368.70      359.44     34.18 o
   6   3   2     4043.08     3833.37     88.67 o
   7   3   2     2886.96     2911.69     81.21 o
  -6   4   2      187.28      223.66     72.94 o
  -5   4   2      300.20      304.90     70.87 o
  -4   4   2     1937.26     2033.16     86.54 o
  -3   4   2       14.26       54.52     35.92 o
  -2   4   2       22.90       55.08     32.24 o
  -1   4   2      549.80      513.33     57.04 o
   0   4   2        2.17      103.27     37.45 o
   1   4   2      183.84      168.12     41.72 o
   2   4   2      261.70      254.75     47.09 o
   3   4   2     1958.65     1925.91     89.35 o
   4   4   2      518.26      544.58     58.78 o
   5   4   2        1.07       42.37     49.49 o
 -12   0   3       10.02      140.70     60.15 o
 -11   0   3       10.77       68.79     47.01 o
 -10   0   3      675.75      601.85     66.03 o
  -9   0   3     2510.45     2676.00    110.97 o
  -8   0   3      600.15      590.79     56.69 o
  -7   0   3       23.91       40.45     45.63 o
  -6   0   3     5410.55     5415.27    121.34 o
  -5   0   3      104.31      143.46     27.66 o
  -4   0   3      817.09      850.69     23.33 o
  -3   0   3       98.15      114.08     33.53 o
  -2   0   3     3471.39     3350.84     45.56 o
  -1   0   3     3851.63     3974.17    107.86 o
   0   0   3      218.81      238.80     14.89 o
   1   0   3     6193.83     6335.97     81.34 o
   2   0   3      247.77      294.03     20.32 o
   3   0   3      788.40      885.90     44.91 o
   4   0   3    11830.56    11528.04    148.88 o
   5   0   3     6363.75     6205.40    112.07 o
   6   0   3      246.25      309.04     33.91 o
   7   0   3     1069.76     1162.90     58.05 o
   8   0   3      115.74      143.30     40.11 o
   9   0   3      421.62      475.40     56.26 o
 -11   1   3      503.59      461.03     47.33 o
 -10   1   3      222.87      302.19     70.69 o
  -9   1   3      577.55      568.40     42.01 o
  -8   1   3      196.33      161.46     31.00 o
  -7   1   3       72.02       73.28     29.74 o
  -6   1   3      288.80      343.17     16.87 o
  -5   1   3       64.48       74.77     11.04 o
  -4   1   3      728.58      743.34     20.41 o
  -3   1   3     5610.19     5576.21     50.71 o
  -2   1   3     1740.46     1795.26     26.74 o
  -1   1   3      498.01      496.47     20.06 o
   0   1   3      328.94      372.50     17.53 o
   1   1   3    17478.30    16722.80    123.71 o
   2   1   3     6244.76     6178.04     63.15 o
   3   1   3      462.80      477.04     20.37 o
   4   1   3     2343.54     2238.64     73.20 o
   5   1   3      146.61      155.78     17.62 o
   6   1   3      846.69      812.76     34.23 o
   7   1   3      435.04      486.25     29.74 o
   8   1   3     2191.27     2177.07     62.97 o
   9   1   3      104.84      120.08     34.70 o
 -10   2   3      520.67      545.16     72.25 o
  -9   2   3     1788.82     1731.23     99.21 o
  -8   2   3      385.77      354.55     60.15 o
  -7   2   3       26.14       80.20     35.61 o
  -6   2   3     3486.93     3308.38     79.92 o
  -5   2   3       83.52      111.38     18.68 o
  -4   2   3      476.58      492.00     19.16 o
  -3   2   3       53.01       57.46     12.33 o
  -2   2   3     1694.54     1773.02     32.56 o
  -1   2   3     1743.74     1796.40     43.61 o
   0   2   3      122.55      147.62     14.19 o
   1   2   3     3200.48     3254.81     46.64 o
   2   2   3      149.99      160.17     20.30 o
   3   2   3      515.80      489.86     32.37 o
   4   2   3     7953.08     7682.76    128.37 o
   5   2   3     4292.68     4195.21    162.99 o
   6   2   3      170.58      182.24     31.53 o
   7   2   3      764.33      772.64     50.40 o
   8   2   3       94.72      146.56     43.70 o
  -9   3   3      291.29      376.11     72.94 o
  -8   3   3      117.83      284.79     44.61 o
  -7   3   3       43.82       78.63     38.61 o
  -6   3   3       78.84      168.15     42.91 o
  -5   3   3        0.96       50.17     38.89 o
  -4   3   3      306.36      303.28     33.81 o
  -3   3   3     2118.11     2028.41     71.45 o
  -2   3   3      611.85      628.15     46.50 o
  -1   3   3      182.57      233.63     31.11 o
   0   3   3      154.79      184.97     31.50 o
   1   3   3     6708.46     6632.48    150.03 o
   2   3   3     2402.14     2526.98     86.00 o
   3   3   3      254.06      294.79     36.47 o
   4   3   3     1109.58     1044.92     45.81 o
   5   3   3       84.88      127.69     57.58 o
   6   3   3      457.51      457.99     41.03 o
   7   3   3      240.79      507.84    150.38 o
  -6   4   3     1361.67     1230.66    104.74 o
  -5   4   3       49.46      109.93     58.77 o
  -4   4   3      177.76      219.98     45.29 o
  -3   4   3       47.94      134.78     36.38 o
  -2   4   3      377.08      386.67     45.81 o
  -1   4   3      504.54      527.30     49.98 o
   0   4   3       22.82       24.99    111.31 o
   1   4   3     1162.54     1194.55     71.87 o
   2   4   3       81.02      135.68     44.04 o
   3   4   3      207.02      237.62     48.25 o
   4   4   3     3329.66     3415.98    124.07 o
 -12   0   4       86.55      119.61     59.46 o
 -11   0   4     1162.53     1232.74     90.57 o
 -10   0   4        0.14       -6.91     41.83 o
  -9   0   4       58.23      144.50     53.58 o
  -8   0   4      594.55      567.28     53.93 o
  -7   0   4      782.65      907.10     76.74 o
  -6   0   4     1829.79     1801.06     72.94 o
  -5   0   4     5499.22     5357.19    109.58 o
  -4   0   4     3730.01     3776.34     86.08 o
  -3   0   4       93.61       97.83      9.45 o
  -2   0   4        6.64       29.57     28.35 o
  -1   0   4    22686.31    21901.02    585.26 o
   0   0   4     8909.78     9262.17    107.95 o
   1   0   4     1765.90     1825.56     69.83 o
   2   0   4     4601.28     4318.23    266.36 o
   3   0   4       55.18       63.56     23.06 o
   4   0   4     1425.89     1359.23     94.20 o
   5   0   4        3.08       15.57     21.74 o
   6   0   4     1089.88     1103.60     56.03 o
   7   0   4       71.26      108.79     36.30 o
   8   0   4       92.86      104.57     43.69 o
   9   0   4        1.65       -6.97     65.87 o
 -11   1   4       85.51      131.32     39.23 o
 -10   1   4      421.82      389.68     40.94 o
  -9   1   4        3.43       10.18     29.01 o
  -8   1   4     5143.15     5016.20     97.86 o
  -7   1   4       70.48      113.30     23.64 o
  -6   1   4      159.14      174.62     18.36 o
  -5   1   4      243.99      240.17     11.92 o
  -4   1   4     6058.11     5833.73     77.74 o
  -3   1   4     7457.05     7657.76     93.91 o
  -2   1   4        0.97       19.51     16.34 o
  -1   1   4     8369.35     8399.42     94.57 o
   0   1   4       19.27       38.86     10.13 o
   1   1   4      505.00      490.58     18.84 o
   2   1   4     7252.86     7131.92     74.57 o
   3   1   4     2735.94     2537.81     57.63 o
   4   1   4      295.82      309.85     20.97 o
   5   1   4      761.49      784.20     30.97 o
   6   1   4        0.53       33.13     20.31 o
   7   1   4      112.15      182.19     26.14 o
   8   1   4      925.20      972.84     44.69 o
 -11   2   4      852.07      781.96     87.46 o
 -10   2   4        0.21      123.76     55.66 o
  -9   2   4       39.08      142.43     47.01 o
  -8   2   4      497.49      471.18     61.19 o
  -7   2   4      435.01      425.99     53.06 o
  -6   2   4     1192.85     1179.56     48.93 o
  -5   2   4     3396.77     3414.06     48.85 o
  -4   2   4     2094.74     2161.66     37.16 o
  -3   2   4       56.49       85.42     12.84 o
  -2   2   4        2.13       44.19     21.80 o
  -1   2   4    11607.94    11200.29     83.65 o
   0   2   4     4654.77     4589.27     52.60 o
   1   2   4     1046.90     1025.23     43.12 o
   2   2   4     2779.53     2801.56     52.24 o
   3   2   4       25.58       74.20     30.59 o
   4   2   4     1020.32     1050.49     49.67 o
   5   2   4        3.84       33.88     27.08 o
   6   2   4      746.19      784.76     50.03 o
   7   2   4       40.73       57.79     33.98 o
   8   2   4       68.36      183.78     44.65 o
  -9   3   4        2.61      344.31     74.67 o
  -8   3   4     2767.15     2776.17     90.94 o
  -7   3   4       20.77      124.12     39.10 o
  -6   3   4       71.61      153.03     40.96 o
  -5   3   4      150.60       91.95     42.52 o
  -4   3   4     2349.26     2294.60     75.76 o
  -3   3   4     2903.37     2773.87     84.25 o
  -2   3   4        0.61        8.43     24.66 o
  -1   3   4     3258.21     3205.26    134.13 o
   0   3   4        3.97       69.66     28.63 o
   1   3   4      228.12      271.16     35.18 o
   2   3   4     3465.58     3462.29    104.34 o
   3   3   4     1121.44     1103.91     60.59 o
   4   3   4      123.44      148.39     29.17 o
   5   3   4      377.16      360.29     38.04 o
   6   3   4        2.23      177.56     65.29 o
  -6   4   4      475.19      584.91     83.66 o
  -5   4   4     1324.47     1064.04     97.83 o
  -4   4   4      746.58      673.06     75.71 o
  -3   4   4       19.58       46.82     37.28 o
  -2   4   4        2.51       74.06     43.38 o
  -1   4   4     4261.87     4160.41    181.49 o
   0   4   4     1494.17     1540.38     80.42 o
   1   4   4      449.64      525.43     55.85 o
   2   4   4     1010.00     1033.46     72.20 o
   3   4   4        5.40       13.65     47.18 o
 -12   0   5      530.66      470.49     81.58 o
 -11   0   5        2.28       66.72     54.97 o
 -10   0   5     3780.27     4061.19    160.40 o
  -9   0   5      420.85      427.97     57.73 o
  -8   0   5       11.81       44.59     44.59 o
  -7   0   5       94.43       77.44     62.57 o
  -6   0   5     7409.33     7159.63    142.77 o
  -5   0   5     8564.67     8967.26    147.26 o
  -4   0   5       93.89      159.42     32.50 o
  -3   0   5     8104.42     7739.48    160.23 o
  -2   0   5       17.77       41.83     13.62 o
  -1   0   5      180.02      182.37     17.03 o
   0   0   5     1436.26     1527.00     41.91 o
   1   0   5      276.27      291.39     22.82 o
   2   0   5      740.27      742.24     33.49 o
   3   0   5      349.37      297.42     24.60 o
   4   0   5      563.24      521.47     39.77 o
   5   0   5      115.10      128.43     28.11 o
   6   0   5     1000.95      947.79     54.13 o
   7   0   5      995.14      908.48     59.08 o
   8   0   5     1305.71     1382.74     77.79 o
 -12   1   5      144.61      232.64     53.74 o
 -11   1   5      126.67      152.16     45.59 o
 -10   1   5      961.48     1074.66    141.73 o
  -9   1   5     2157.63     2139.63    166.11 o
  -8   1   5     2089.01     2261.92     67.73 o
  -7   1   5     2233.99     2207.52     62.64 o
  -6   1   5     2432.72     2471.39     75.03 o
  -5   1   5        9.96       43.79     16.60 o
  -4   1   5      186.75      206.27     14.31 o
  -3   1   5     7871.39     7541.01     68.90 o
  -2   1   5     3700.86     3781.29     56.38 o
  -1   1   5     1935.23     2102.50     34.63 o
   0   1   5     4445.20     4396.23     65.65 o
   1   1   5       79.72       88.82     14.46 o
   2   1   5      656.36      608.99     24.71 o
   3   1   5      505.53      462.08     25.42 o
   4   1   5      305.40      321.64     25.42 o
   5   1   5      327.36      333.26     25.05 o
   6   1   5      247.41      268.41     26.32 o
   7   1   5      431.53      486.51     35.14 o
   8   1   5     1281.65     1311.51     54.40 o
 -11   2   5        1.19      111.31     69.83 o
 -10   2   5     2818.23     2876.85    143.12 o
  -9   2   5      283.86      359.87     59.80 o
  -8   2   5       11.16       93.34     47.36 o
  -7   2   5       67.99       66.16     29.64 o
  -6   2   5     4901.51     4757.60     95.51 o
  -5   2   5     5366.07     5234.48     70.71 o
  -4   2   5       66.86       84.00     14.88 o
  -3   2   5     4630.36     4703.97     65.18 o
  -2   2   5       22.11       50.14     14.43 o
  -1   2   5      110.43      116.14     17.41 o
   0   2   5      847.03      867.36     28.92 o
   1   2   5       96.96      105.72     22.31 o
   2   2   5      412.11      420.11     30.56 o
   3   2   5      227.28      281.86     34.68 o
   4   2   5      366.18      392.47     36.26 o
   5   2   5       87.13      122.11     28.56 o
   6   2   5      746.49      728.41     54.33 o
   7   2   5      758.39      788.88     59.98 o
  -9   3   5     1146.63     1179.85     99.56 o
  -8   3   5     1111.09     1269.73     97.49 o
  -7   3   5     1172.28     1130.17     59.29 o
  -6   3   5     1100.31     1096.54     83.31 o
  -5   3   5        1.96       15.21     40.79 o
  -4   3   5      112.28      164.14     30.02 o
  -3   3   5     3484.56     3479.52     96.61 o
  -2   3   5     1331.07     1347.75     60.83 o
  -1   3   5      862.12      910.23     53.77 o
   0   3   5     1927.05     1940.97     75.88 o
   1   3   5       11.04       18.81     36.99 o
   2   3   5      360.10      366.32     42.85 o
   3   3   5      282.45      259.45     39.39 o
   4   3   5      122.06      192.10     34.97 o
   5   3   5      130.29      258.85     48.66 o
  -6   4   5     1965.42     1921.36    127.56 o
  -5   4   5     2070.47     2133.96    131.36 o
  -4   4   5       37.94       39.41     56.00 o
  -3   4   5     1666.91     1506.04     78.21 o
  -2   4   5       28.90      -12.19     42.48 o
  -1   4   5       37.65      103.45     43.26 o
   0   4   5      337.36      391.79     52.55 o
   1   4   5        6.16       20.47     43.88 o
   2   4   5      125.94      129.87     49.96 o
 -12   0   6      441.15      558.29     84.69 o
 -11   0   6     3140.78     3067.67    147.96 o
 -10   0   6     1811.82     2009.16    114.42 o
  -9   0   6      448.59      591.48     62.92 o
  -8   0   6     1357.86     1408.70     78.47 o
  -7   0   6      209.09      207.07     41.14 o
  -6   0   6      189.94      187.02     37.68 o
  -5   0   6      610.07      479.13     42.52 o
  -4   0   6      757.03      832.00     25.33 o
  -3   0   6     1905.84     1936.55     44.47 o
  -2   0   6     3997.78     3974.21     69.58 o
  -1   0   6      613.35      661.37     29.57 o
   0   0   6        9.87       22.16     15.36 o
   1   0   6     1043.08     1000.22     41.13 o
   2   0   6      245.03      299.20     30.18 o
   3   0   6     1926.60     1757.43     91.78 o
   4   0   6     2185.39     2000.54     67.08 o
   5   0   6     1852.68     1836.00     70.69 o
   6   0   6     2444.83     2500.77     87.14 o
   7   0   6      133.41      207.19     50.31 o
 -12   1   6     1287.27     1497.48     81.00 o
 -11   1   6      516.03      633.39     56.20 o
 -10   1   6      230.00      273.01     39.35 o
  -9   1   6       11.61        6.64     36.37 o
  -8   1   6     3745.18     3709.30     85.88 o
  -7   1   6     3926.42     3783.17    127.73 o
  -6   1   6      171.96      177.39     30.63 o
  -5   1   6     3840.78     3882.98     61.82 o
  -4   1   6        1.66       25.03     11.41 o
  -3   1   6        9.65        8.93     12.99 o
  -2   1   6      466.57      476.74     18.97 o
  -1   1   6      144.75      147.43     23.25 o
   0   1   6     1853.96     1914.63     40.47 o
   1   1   6        5.79       41.67     14.44 o
   2   1   6     2505.79     2296.54     51.15 o
   3   1   6     1135.12     1092.46     39.75 o
   4   1   6      398.96      325.15     26.53 o
   5   1   6     1382.23     1398.33     65.71 o
   6   1   6     1914.57     1897.95     55.65 o
   7   1   6     2268.25     2339.48     65.94 o
 -11   2   6     2380.57     2570.91    144.50 o
 -10   2   6     1334.80     1345.43    102.67 o
  -9   2   6      327.34      394.43     62.22 o
  -8   2   6      901.62      899.49     73.98 o
  -7   2   6      127.45      163.86     48.05 o
  -6   2   6      150.25      177.37     31.30 o
  -5   2   6      385.47      420.28     26.28 o
  -4   2   6      377.21      447.38     23.27 o
  -3   2   6     1153.26     1190.66     37.20 o
  -2   2   6     2473.84     2457.91     58.14 o
  -1   2   6      301.91      359.58     22.48 o
   0   2   6        3.81       34.65     16.83 o
   1   2   6      721.72      731.54     31.85 o
   2   2   6      138.02      205.62     29.32 o
   3   2   6     1257.07     1248.83     58.61 o
   4   2   6     1617.93     1688.08     94.03 o
   5   2   6     1360.60     1444.59     66.62 o
   6   2   6     1848.27     1942.83     83.53 o
  -9   3   6        3.33      203.27     69.83 o
  -8   3   6     2078.59     2210.70    107.86 o
  -7   3   6     2019.30     2109.28    170.94 o
  -6   3   6       92.39      135.51     52.55 o
  -5   3   6     1770.13     1911.33    103.71 o
  -4   3   6       10.17       46.32     45.98 o
  -3   3   6        5.55       28.25     29.56 o
  -2   3   6      252.06      259.32     37.03 o
  -1   3   6      175.01      265.72     38.58 o
   0   3   6      757.61      775.33     52.59 o
   1   3   6        2.12        7.29     54.10 o
   2   3   6     1244.07     1140.99     64.71 o
   3   3   6      615.76      673.28     43.49 o
   4   3   6      208.32      252.60     39.01 o
  -5   4   6      151.17      283.12     76.05 o
  -4   4   6       90.41      168.70     68.79 o
  -3   4   6      433.04      531.67     78.82 o
  -2   4   6      957.96      966.45     68.09 o
  -1   4   6       68.76      106.61     47.48 o
   0   4   6        0.89      -30.56     43.00 o
   1   4   6      282.96      355.97     55.14 o
 -12   0   7      462.84      610.15     87.46 o
 -11   0   7       16.14       52.89     59.46 o
 -10   0   7      749.01      648.17     72.25 o
  -9   0   7     1010.19      983.15     75.36 o
  -8   0   7      179.68      148.99     40.10 o
  -7   0   7     1997.59     2135.34     90.57 o
  -6   0   7      356.34      354.68     41.48 o
  -5   0   7      466.62      516.81     50.82 o
  -4   0   7     3318.44     3336.04     62.28 o
  -3   0   7      126.74      142.51     21.79 o
  -2   0   7     4741.57     4955.78    173.02 o
  -1   0   7      234.12      280.63     41.66 o
   0   0   7     4999.84     5014.18     95.64 o
   1   0   7     2425.18     2459.39     67.70 o
   2   0   7       24.45       35.47     20.57 o
   3   0   7     1212.17     1085.30     49.86 o
   4   0   7     1725.71     1712.52     65.26 o
   5   0   7     3356.21     3033.46    166.62 o
   6   0   7      403.90      402.08     56.69 o
   7   0   7      573.43      502.91     57.99 o
 -12   1   7      770.52      864.98     66.40 o
 -11   1   7        2.33       91.61     40.50 o
 -10   1   7      583.94      563.99     47.62 o
  -9   1   7      565.15      597.21     44.95 o
  -8   1   7       48.10       14.15     26.98 o
  -7   1   7      922.63      897.46     43.62 o
  -6   1   7        3.61       29.63     27.13 o
  -5   1   7     1334.14     1315.83     44.62 o
  -4   1   7     1768.41     1832.30     44.15 o
  -3   1   7     1516.65     1591.03     39.22 o
  -2   1   7     1255.87     1376.86     40.17 o
  -1   1   7      574.90      546.85     22.78 o
   0   1   7      418.40      479.18     23.50 o
   1   1   7     4134.64     3790.28     61.96 o
   2   1   7     4287.50     3766.53    126.97 o
   3   1   7     2886.48     2828.77     65.83 o
   4   1   7     1809.38     1704.24     48.75 o
   5   1   7      121.83      143.16     26.42 o
   6   1   7        0.09       68.90     27.11 o
 -11   2   7        9.72      228.16     71.56 o
 -10   2   7      572.22      694.50     78.13 o
  -9   2   7      719.76      600.81     67.76 o
  -8   2   7      123.44      104.05     48.05 o
  -7   2   7     1368.61     1267.31     81.93 o
  -6   2   7      182.91      191.67     35.23 o
  -5   2   7      326.03      380.23     26.19 o
  -4   2   7     2336.14     2311.85     61.19 o
  -3   2   7      132.52      150.69     20.35 o
  -2   2   7     3015.32     2958.94     52.04 o
  -1   2   7      155.70      187.74     20.79 o
   0   2   7     3373.06     3326.91     77.90 o
   1   2   7     1660.51     1736.15     75.47 o
   2   2   7       15.33       15.40     32.50 o
   3   2   7      934.66      888.63     50.57 o
   4   2   7     1245.00     1333.80     85.21 o
   5   2   7     2517.76     2472.62    108.37 o
  -8   3   7       33.92      163.51     62.92 o
  -6   3   7        1.60       44.25     57.38 o
  -5   3   7      614.48      685.85     69.14 o
  -4   3   7      915.08      947.20     78.82 o
  -3   3   7      608.30      686.20     68.45 o
  -2   3   7      612.05      722.80     52.32 o
  -1   3   7      279.77      307.01     39.76 o
   0   3   7      205.52      222.73     67.58 o
   1   3   7     2063.83     2087.36     84.95 o
   2   3   7     2373.81     2455.94     96.31 o
   3   3   7     1597.73     1594.02     82.34 o
  -4   4   7      989.31     1094.46    101.63 o
  -3   4   7       91.44      174.23     70.52 o
  -2   4   7     1132.49     1153.58    103.71 o
  -1   4   7       58.90       82.13     50.34 o
 -12   0   8      446.34      576.27     85.73 o
 -11   0   8     1141.46     1193.33     96.45 o
 -10   0   8        4.00        0.00     47.71 o
  -9   0   8     3174.01     3017.20    126.87 o
  -8   0   8        0.96      -17.28     35.26 o
  -7   0   8     1356.52     1208.89     80.20 o
  -6   0   8      430.02      462.19     66.37 o
  -5   0   8     2367.26     2296.78     90.92 o
  -4   0   8     3429.86     3475.51     69.41 o
  -3   0   8      108.46      155.73     20.97 o
  -2   0   8      607.39      620.75     33.60 o
  -1   0   8     5071.57     5076.49    143.46 o
   0   0   8     4783.46     4937.60    102.22 o
   1   0   8     2950.83     3006.86     81.02 o
   2   0   8      691.90      710.44     42.12 o
   3   0   8       15.91       31.54     24.08 o
   4   0   8      175.38      198.12     33.66 o
   5   0   8       39.51       52.94     36.71 o
   6   0   8      199.88      207.12     50.27 o
 -11   1   8       26.99       58.10     40.85 o
 -10   1   8      147.57      186.41     84.52 o
  -9   1   8      737.63      688.72     60.67 o
  -8   1   8     1194.03     1071.09     50.87 o
  -7   1   8     1144.49     1063.87     51.55 o
  -6   1   8     3261.85     2840.57     73.01 o
  -5   1   8       75.18       91.29     39.58 o
  -4   1   8     5644.71     5492.63     78.17 o
  -3   1   8      718.22      749.00     25.59 o
  -2   1   8     3956.19     4129.27     61.26 o
  -1   1   8     1934.06     1960.39     44.22 o
   0   1   8       95.45       89.09     17.87 o
   1   1   8      205.51      219.28     26.20 o
   2   1   8      343.36      339.47     26.39 o
   3   1   8     2363.99     2237.61     73.30 o
   4   1   8      265.04      277.75     35.48 o
   5   1   8      266.76      274.86     30.84 o
 -10   2   8        3.57       71.90     59.80 o
  -9   2   8     2400.10     2271.20    115.46 o
  -8   2   8        2.10      112.70     53.24 o
  -7   2   8      928.93      909.17     71.21 o
  -6   2   8      321.01      328.05     34.23 o
  -5   2   8     1549.08     1601.77     46.36 o
  -4   2   8     2367.51     2491.90     56.44 o
  -3   2   8       70.05      130.84     25.38 o
  -2   2   8      445.06      467.84     57.09 o
  -1   2   8     3532.28     3540.26     69.88 o
   0   2   8     3429.51     3309.82     73.09 o
   1   2   8     2160.26     2289.54     93.05 o
   2   2   8      455.31      470.28     39.80 o
   3   2   8       15.01       92.86     30.89 o
   4   2   8      123.46      156.26     51.68 o
  -6   3   8     1810.43     1967.33    109.24 o
  -5   3   8       34.24       90.23     54.27 o
  -4   3   8     2902.95     3004.41    133.44 o
  -3   3   8      356.14      363.32     60.15 o
  -2   3   8     2021.46     1967.51     79.25 o
  -1   3   8      923.13      927.50     58.43 o
   0   3   8       58.22      112.20     38.79 o
   1   3   8      137.66      148.60     42.40 o
   2   3   8      171.54      235.87     48.35 o
 -11   0   9      202.32      172.50     61.19 o
 -10   0   9     1945.44     1856.71    106.47 o
  -9   0   9     1599.75     1524.50     89.19 o
  -8   0   9     1628.06     1550.78     87.46 o
  -7   0   9      781.28      796.13     69.14 o
  -6   0   9     4475.02     4301.10    135.17 o
  -5   0   9      998.93      916.08     72.94 o
  -4   0   9     1909.33     2022.99     90.92 o
  -3   0   9     1152.15     1173.80     45.43 o
  -2   0   9      515.74      508.93     33.69 o
  -1   0   9      237.60      301.44     35.61 o
   0   0   9      138.21      171.75     28.93 o
   1   0   9     1110.61     1060.15     56.42 o
   2   0   9       48.84       77.09     28.60 o
   3   0   9      150.59      157.89     34.51 o
   4   0   9      583.03      581.15     49.85 o
   5   0   9       20.21      122.35     50.96 o
 -11   1   9     2380.70     2349.35     91.23 o
 -10   1   9       71.07      104.12     35.48 o
  -9   1   9     1083.63     1055.70     58.42 o
  -8   1   9        6.09        4.39     30.73 o
  -7   1   9     1571.42     1500.67     58.95 o
  -6   1   9     3327.05     3251.60     82.65 o
  -5   1   9        6.11       20.74     28.35 o
  -4   1   9      205.20      237.25     22.90 o
  -3   1   9     2010.04     2004.22     54.89 o
  -2   1   9     2202.45     2239.39     47.53 o
  -1   1   9     1390.69     1483.09     42.46 o
   0   1   9       58.53       87.16     19.82 o
   1   1   9      235.04      244.86     25.11 o
   2   1   9      425.01      353.94     28.35 o
   3   1   9      650.05      667.84     36.57 o
   4   1   9       74.33       96.27     39.02 o
 -10   2   9     1437.17     1296.69     99.21 o
  -9   2   9     1208.14     1265.93    101.29 o
  -8   2   9     1212.36     1191.26    100.94 o
  -7   2   9      606.46      702.79     69.14 o
  -6   2   9     3256.29     3191.66     89.28 o
  -5   2   9      697.64      743.30     50.26 o
  -4   2   9     1333.03     1336.92     46.71 o
  -3   2   9      730.72      723.07     40.20 o
  -2   2   9      368.48      358.40     35.90 o
  -1   2   9      167.35      182.50     27.59 o
   0   2   9      114.96      105.60     28.82 o
   1   2   9      789.42      811.81     64.64 o
   2   2   9       42.73      109.56     32.81 o
   3   2   9      102.68      137.36     87.29 o
  -5   3   9        5.33      227.47     58.77 o
  -4   3   9      134.73      246.82     60.15 o
  -3   3   9     1091.81     1063.00     84.69 o
  -2   3   9     1163.00     1069.92     87.11 o
  -1   3   9      791.25      856.51    114.77 o
   0   3   9       11.92       40.94     40.29 o
   1   3   9      117.02      198.39     50.62 o
 -11   0  10      689.05      640.91     75.36 o
 -10   0  10      393.18      382.68     59.80 o
  -9   0  10      688.40      659.24     67.76 o
  -8   0  10     2449.67     1955.24    103.71 o
  -7   0  10       99.15       82.27     40.10 o
  -6   0  10       31.30       58.77     44.59 o
  -5   0  10       57.43       71.21     47.71 o
  -4   0  10      452.18      457.35     54.62 o
  -3   0  10      233.30      248.94     39.06 o
  -2   0  10        3.71       55.55     25.74 o
  -1   0  10     2023.52     1942.88     70.82 o
   0   0  10      364.81      386.46     40.62 o
   1   0  10      999.59      974.32     77.93 o
   2   0  10      182.30      182.22     51.34 o
   3   0  10     2153.47     1978.75     83.60 o
   4   0  10      222.73      341.24     61.88 o
 -11   1  10     1215.54     1149.02     68.78 o
 -10   1  10      245.71      316.82     86.42 o
  -9   1  10      808.40      722.76     99.91 o
  -8   1  10     1145.43     1042.22     55.64 o
  -7   1  10      628.65      582.77     45.28 o
  -6   1  10      257.95      243.16     36.37 o
  -5   1  10      507.49      497.79     44.19 o
  -4   1  10     1045.63      973.14     51.40 o
  -3   1  10     1489.09     1605.06     54.14 o
  -2   1  10     1095.01     1079.44     39.29 o
  -1   1  10      289.58      278.68     29.42 o
   0   1  10       75.77       78.37     23.18 o
   1   1  10      101.69      109.40     24.45 o
   2   1  10     2171.38     2104.69     60.03 o
   3   1  10      271.74      335.28     34.00 o
 -10   2  10      290.31      266.87     67.76 o
  -9   2  10      498.27      440.76     68.79 o
  -8   2  10     1795.42     1736.41    107.16 o
  -7   2  10       72.93       96.66     46.15 o
  -6   2  10       18.93       88.85     78.13 o
  -5   2  10       41.90      103.35     38.23 o
  -4   2  10      303.44      319.75     29.06 o
  -3   2  10      183.01      246.09     35.54 o
  -2   2  10        0.65       21.44     35.45 o
  -1   2  10     1467.37     1502.60     54.51 o
   0   2  10      271.37      284.80     37.87 o
   1   2  10      751.10      758.98     81.41 o
   2   2  10      130.77      198.43     42.05 o
  -4   3  10      570.72      786.45     78.47 o
  -3   3  10      840.67      830.70     77.44 o
  -2   3  10      633.67      684.13     75.71 o
  -1   3  10      140.76      280.01     59.11 o
 -11   0  11      185.64      322.19     65.68 o
 -10   0  11        3.70       49.09     53.24 o
  -9   0  11      294.50      349.49     56.69 o
  -8   0  11        9.59        5.19     40.45 o
  -7   0  11      507.97      456.66     61.53 o
  -6   0  11     1850.23     1818.69    103.02 o
  -5   0  11     2155.05     2209.67    110.97 o
  -4   0  11     1269.21     1420.45     90.57 o
  -3   0  11      131.37      187.71     45.98 o
  -2   0  11      742.85      780.83     56.87 o
  -1   0  11       79.95      223.35     58.94 o
   0   0  11     3874.18     3808.54    111.31 o
   1   0  11     1094.52     1171.04     67.02 o
   2   0  11        8.95       31.19     72.42 o
 -10   1  11     1225.57     1126.55     65.07 o
  -9   1  11      184.26      223.13     38.83 o
  -8   1  11      549.17      555.28    132.05 o
  -7   1  11      583.41      685.59     50.94 o
  -6   1  11        0.87       13.93     32.31 o
  -5   1  11       67.56      118.44     48.40 o
  -4   1  11       31.83      100.20     35.98 o
  -3   1  11     4433.15     4397.70     87.84 o
  -2   1  11       59.24      169.07     24.34 o
  -1   1  11      402.99      457.95     33.95 o
   0   1  11      434.13      500.61     42.51 o
   1   1  11     2729.28     2639.86     68.54 o
   2   1  11      152.09      145.52     38.42 o
  -9   2  11      209.94      360.56     74.32 o
  -8   2  11        7.98        4.15     61.88 o
  -7   2  11      349.94      359.16     81.76 o
  -6   2  11     1362.51     1312.59     70.38 o
  -5   2  11     1635.15     1649.65     96.10 o
  -4   2  11      941.13      917.29     56.99 o
  -3   2  11       89.39      146.36     29.63 o
  -2   2  11      523.87      562.11     43.99 o
  -1   2  11       57.53       81.28     30.47 o
   0   2  11     2892.97     2611.30     92.19 o
 -10   0  12      932.41      942.01     84.69 o
  -9   0  12     1368.21     1381.39    101.63 o
  -8   0  12       24.10       22.12     57.38 o
  -7   0  12      716.04      839.69     83.31 o
  -6   0  12      167.71      193.59     62.22 o
  -5   0  12     5680.86     5437.74    184.95 o
  -4   0  12       27.24      119.26     47.71 o
  -3   0  12       13.75       66.37     49.43 o
  -2   0  12      464.06      576.81     54.97 o
  -1   0  12     2027.32     2035.25     84.80 o
   0   0  12       35.15       79.07     43.41 o
   1   0  12      228.90      192.20     49.56 o
  -9   1  12      603.09      634.08    143.98 o
  -8   1  12     2058.81     1914.48     82.38 o
  -7   1  12     1049.52     1088.39    101.63 o
  -6   1  12      326.74      347.89     95.07 o
  -5   1  12      103.46      153.06     38.20 o
  -4   1  12     1406.86     1455.16     70.76 o
  -3   1  12       17.07      115.62     42.10 o
  -2   1  12     3049.83     3078.79     81.76 o
  -1   1  12     1317.35     1309.17     50.74 o
   0   1  12       50.01      197.17     73.68 o
  -7   2  12      522.24      708.67     97.83 o
  -6   2  12      122.00      185.57     55.48 o
  -5   2  12     4277.86     4417.23    119.52 o
  -4   2  12       19.38      158.04     44.04 o
  -3   2  12        6.90      141.13     48.79 o
  -2   2  12      368.34      517.07     61.51 o
  -9   0  13      119.21      211.22     74.67 o
  -8   0  13        2.43      106.82     61.88 o
  -7   0  13       39.98       81.93     66.03 o
  -6   0  13     1464.32     1586.04    134.47 o
  -5   0  13        8.34       81.93     51.51 o
  -4   0  13     1386.32     1424.25    106.13 o
  -3   0  13     1099.20     1156.69    108.55 o
  -2   0  13      140.65      343.62     72.60 o
  -1   0  13      239.35      385.90     65.34 o
  -8   1  13      184.10      203.53     49.85 o
  -7   1  13     3431.69     3392.23    179.59 o
  -6   1  13      196.42      161.14     49.00 o
  -5   1  13       68.65       77.44     38.38 o
  -4   1  13       46.25      122.79     50.13 o
  -3   1  13      392.06      502.58     45.40 o
  -2   1  13        9.15       42.34     57.24 o
  -5   0  14       61.37      117.54     65.68 o
 
